# Supplementary material for: Outdoor Finishing of Intact Male Portuguese Alentejano Pigs on a Sustainable High-Fiber Diet: Impacts on Blood, Growth, Carcass, Meat Quality and Boar Taint Compounds
Source: Animals (Basel). 2023 Jul 6;13(13):2221. doi: 10.3390/ani13132221 (PMC10339927; doi:10.3390/ani13132221)
Supplement: Supplementary file 1 [file animals-13-02221-s001.zip]

Archive with 1 entries (1 files):
- animals-2455270-supplementary.pdf
